# Supplementary material for: Ten years of demographic modelling of divergence and speciation in the sea
Source: Evol Appl. 2022 Jun 26;16(2):542–59. doi: 10.1111/eva.13428 (PMC9923478; doi:10.1111/eva.13428)
Supplement: Supplementary file 2 — Table S1 [file EVA-16-542-s002.xlsx]

## Sheet: SuppTable1
Demographic_study	DOI	Publication_year	Ambiguous_study	Taxonomic_phylum	Taxonomic_class	Species_pair	Species_population_1	Species_population_2	Adult_habitat	Geo_context_pops	Geo_context_species	Adult_mass	Propagule_size	DOI_mass_and_size	Fst	Fst_deduced	Da	Da_deduced	Dxy	Dxy_deduced	Demographic_method	Type_of_hetM_modeling	Marker_type	Sample_size	Preferred_model	Preferred_scenario	Preferred_hetM	Preferred_hetN	Preferred_size_change	Second_preferred_model	ML_LogL	ML_AIC	ML_DeltaAIC_vs_2nd_preferred_model	ABC_PosteriorProb	ABC_PosteriorProb_2nd_preferred_model	ABC_Number_of_models_used	Mutation_rate_(per_bp_per_generation)	Generation_time_(per_year)	Parameters_scaled_by_Theta	Theta	Effective_size_NA	Effective_size_N1	Effective_size_N2	Migration_rate_1_to_2	Migration_rate_2_to_1	Reduced_migration_rate_1_to_2	Reduced_migration_rate_2_to_1	Fraction_genome_reduced_migration	Total_divergence_time
Analysis of Genome-Wide Differentiation between Native and Introduced Populations of the Cupped Oysters Crassostrea gigas and Crassostrea angulata	https://doi.org/10.1093/gbe/evy194	2018	No	Mollusca	Bivalvia	Crassostrea gigas * Crassostrea angulata	C. angulata Asia	C. gigas Asia	benthic	parapatric	parapatric	69	0.0054	https://doi.org/10.1007/s00227-002-0798-5	0.0440	No	0.00044	Yes	0.01	No	dadi	2 categories	RAD-seq	10,1	SC2m	SC	Yes	Absent	Absent	IM2m	-207	433	11.8	NA	NA	NA	NA	NA	Yes	56	NA	1.56	1.53	10.7	11.3	1.497	1.503	0.366	1.183
Analysis of Genome-Wide Differentiation between Native and Introduced Populations of the Cupped Oysters Crassostrea gigas and Crassostrea angulata	https://doi.org/10.1093/gbe/evy194	2018	No	Mollusca	Bivalvia	Crassostrea gigas * Crassostrea angulata	C. angulata Europe	C. gigas Europe	benthic	parapatric	parapatric	69	0.0054	https://doi.org/10.1007/s00227-002-0798-5	0.0459	No	0.000459	Yes	0.01	No	dadi	2 categories	RAD-seq	10,1	SC2m	SC	Yes	Absent	Absent	IM2m	-227	472	6.79	NA	NA	NA	NA	NA	Yes	85	NA	1.17	1.31	10.4	12.8	0.934	2.013	0.447	0.762
Genomic and geographic footprints of differential introgression between two divergent fish species (Solea spp.)	https://doi.org/10.1038/s41437-018-0079-9	2018	No	Chordata	Actinopterygii	Solea senegalensis * Solea aegyptiaca	S. aegyptiaca	S. senegalensis	benthic	parapatric	parapatric	500	0.25	https://doi.org/10.1016/j.aquaculture.2009.12.013, https://doi.org/10.1016/S0044-8486(99)00047-2	0.984	No	NA	No	NA	No	dadi	2 categories	RAD-seq	20,2	SC2m	SC	Yes	Absent	Absent	SC	-1202	2424	140	NA	NA	NA	1e-8	3	Yes	747	NA	0.818	1.137	4.6	0.381	0.057	0.153	0.95	4.884
Speciation history of European (Anguilla anguilla) and American eel (A. rostrata), analysed using genomic data	https://doi.org/10.1111/mec.15342	2020	No	Chordata	Actinopterygii	Anguilla anguilla * Anguilla rostrata	A. rostrata	A. anguilla	catadromous	sympatric	sympatric	1500	5	https://doi.org/10.1007/s11160-006-0005-8	0.041	No	NA	No	NA	No	dadi	2 categories	RAD-seq	20,2	SC2mg	SC	Yes	Absent	Yes	AMSC2MG	-595	1209	28	NA	NA	NA	1e-8	8.7 to 15	No	NA	30791	1063746	1202060	3e-6	4e-6	5e-8	1e-7	0.64	158353
Shared ancestral polymorphisms and chromosomal rearrangements as potential drivers of local adaptation in a marine fish	https://doi.org/10.1111/mec.15499	2020	No	Chordata	Actinopterygii	Mallotus villosus * Mallotus villosus	M. villosus North Atlantic	M. villosus Greenland	pelagic	parapatric	parapatric	14	0.06	https://doi.org/10.1007/s002270050250	0.2435	No	0.00067	No	0.0032	No	dadi	2 categories	RAD-seq	35,35	SC2N2m	SC	Yes	Yes	Absent	AM2N	-2456	4934	240	NA	NA	NA	1e-8	3.8	No	248	131492	828244	311396	0.00002	0.000009	0.0000016	0.000001	0.47	1785198
Shared ancestral polymorphisms and chromosomal rearrangements as potential drivers of local adaptation in a marine fish	https://doi.org/10.1111/mec.15499	2020	No	Chordata	Actinopterygii	Mallotus villosus * Mallotus villosus	M. villosus Greenland	M. villosus Arctic	pelagic	parapatric	parapatric	14	0.06	https://doi.org/10.1007/s002270050250	0.4106	No	0.00146	No	0.0041	No	dadi	2 categories	RAD-seq	36,36	SC2N2m	SC	Yes	Yes	Absent	IM2N2m	-2281	4584	31	NA	NA	NA	1e-8	3.8	No	315	208398	591677	347573	0.000003	0.000002	0.0000002	0.0000003	0.43	2774953
Shared ancestral polymorphisms and chromosomal rearrangements as potential drivers of local adaptation in a marine fish	https://doi.org/10.1111/mec.15499	2020	No	Chordata	Actinopterygii	Mallotus villosus * Mallotus villosus	M. villosus North Atlantic	M. villosus Arctic	pelagic	parapatric	parapatric	14	0.06	https://doi.org/10.1007/s002270050250	0.3783	No	0.00140	No	0.0041	No	dadi	2 categories	RAD-seq	30,3	IM2N2m	IM	Yes	Yes	Absent	AM2N	-1989	3998	20	NA	NA	NA	1e-8	3.8	No	286	154814	1329109	226099	0.000001	0.0000006	0.0000001	0.0000006	0.99	3760119
Population genomics and history of speciation reveal fishery management gaps in two related redfish species (Sebastes mentella and Sebastes fasciatus)	https://doi.org/10.1111/eva.13143	2021	No	Chordata	Actinopterygii	Sebastes fasciatus * Sebastes mentella	S. fasciatus	S. mentella DEEP	benthopelagic	sympatric	sympatric	600	0.7	https://doi.org/10.1111/jfb.12149; Paramonov 2009 NAFO SCR Doc. 09/4, Serial No N5622	0.51	No	0.0015	No	0.00294	Yes	dadi	2 categories	RAD-seq	50,5	SC2N	SC	No	Yes	Absent	IM2N2m	-4786	9588	235	NA	NA	NA	1e-8	9.05	No	21466	53000	119000	127000	1.7e-6	5.3e-6	NA	NA	NA	1027000
Population genomics and history of speciation reveal fishery management gaps in two related redfish species (Sebastes mentella and Sebastes fasciatus)	https://doi.org/10.1111/eva.13143	2021	No	Chordata	Actinopterygii	Sebastes fasciatus * Sebastes mentella	S. fasciatus	S. mentella SHAL	benthopelagic	sympatric	sympatric	600	0.7	https://doi.org/10.1111/jfb.12149; Paramonov 2009 NAFO SCR Doc. 09/4, Serial No N5622	0.51	No	0.0015	No	0.00294	Yes	dadi	2 categories	RAD-seq	50,5	SC2N	SC	No	Yes	Absent	SC2N2m	-4818	9652	333	NA	NA	NA	1e-8	9.05	No	2077	51000	116000	126000	3e-6	6e-6	NA	NA	NA	1040000
Population genomics and history of speciation reveal fishery management gaps in two related redfish species (Sebastes mentella and Sebastes fasciatus)	https://doi.org/10.1111/eva.13143	2021	No	Chordata	Actinopterygii	Sebastes mentella * Sebastes mentella	S. mentella DEEP	S. mentella SHAL	benthopelagic	sympatric	sympatric	600	0.7	https://doi.org/10.1111/jfb.12149; Paramonov 2009 NAFO SCR Doc. 09/4, Serial No N5622	0.055	No	0.0001	No	0.00182	Yes	dadi	2 categories	RAD-seq	50,5	SC2m	SC	Yes	No	Absent	SC2N2m	-3704	7426	136	NA	NA	NA	1e-8	9.8	No	1908	58000	63000	89000	2e-4	4e-4	3.8e-5	2.4e-4	0.3	417900
Post-glacial establishment of locally adapted fish populations over a steep salinity gradient	https://doi.org/10.1111/jeb.13668	2021	No	Chordata	Actinopterygii	Pomatoschistus minutus * Pomatoschistus minutus	P. minutus NS	P. minutus NB	benthic	parapatric	parapatric	0.9	1	https://doi.org/10.1098/rsos.190886, https://doi.org/10.1007/BF01609934	0.036	No	NA	No	NA	No	dadi	2 categories	RAD-seq	15,15	SC2m	SC	Yes	Absent	No	IM2mG	-674	1366	2	NA	NA	NA	1e-8	1	Yes	614	112685	386746	218789	0.0028	0.0062	0.0020	0.0006	0.13	174000
Post-glacial establishment of locally adapted fish populations over a steep salinity gradient	https://doi.org/10.1111/jeb.13668	2021	No	Chordata	Actinopterygii	Pomatoschistus minutus * Pomatoschistus minutus	P. minutus NS	P. minutus SB	benthic	parapatric	parapatric	0.9	1	https://doi.org/10.1098/rsos.190886, https://doi.org/10.1007/BF01609934	0.019	No	NA	No	NA	No	dadi	2 categories	RAD-seq	15,15	SC2m	SC	Yes	Absent	No	IM2mG	-616	1250	17	NA	NA	NA	1e-8	1	Yes	530	99489	280668	289762	0.0048	0.0044	0.0006	0.0003	0.07	198000
Inferring the demographic history underlying parallel genomic divergence among pairs of parasitic and non-parasitic lamprey ecotypes	https://doi.org/10.1111/mec.13664	2017	No	Chordata	Hyperoartia	Lampetra fluviatilis * Lampetra planeri	L. fluviatilis OIR	L. planeri OIR	anadromous	parapatric	parapatric	30.7	7.7	https://doi.org/10.1159/000455183, https://doi.org/10.1139/f80-236	0.042	No	NA	No	NA	No	dadi	2 categories	RAD-seq	20,2	SC2m	SC	Yes	Absent	Absent	IM2m	-823	1664	25	NA	NA	NA	NA	NA	Yes	422	NA	1.95	0.55	8.67	7.17	0.29	0.39	0.06	0.55
Inferring the demographic history underlying parallel genomic divergence among pairs of parasitic and non-parasitic lamprey ecotypes	https://doi.org/10.1111/mec.13664	2017	No	Chordata	Hyperoartia	Lampetra fluviatilis * Lampetra planeri	L. fluviatilis BET	L. planeri BET	anadromous	parapatric	parapatric	30.7	7.7	https://doi.org/10.1159/000455183, https://doi.org/10.1139/f80-236	0.053	No	NA	No	NA	No	dadi	2 categories	RAD-seq	20,2	SC2m	SC	Yes	Absent	Absent	AM2m	-505	1028	23	NA	NA	NA	NA	NA	Yes	77	NA	8.15	0.53	3.89	9.86	0.26	0.37	0.1	5.07
Inferring the demographic history underlying parallel genomic divergence among pairs of parasitic and non-parasitic lamprey ecotypes	https://doi.org/10.1111/mec.13664	2017	No	Chordata	Hyperoartia	Lampetra fluviatilis * Lampetra planeri	L. fluviatilis RIS	L. planeri RIS	anadromous	parapatric	parapatric	30.7	7.7	https://doi.org/10.1159/000455183, https://doi.org/10.1139/f80-236	0.065	No	NA	No	NA	No	dadi	2 categories	RAD-seq	20,2	SC2m	SC	Yes	Absent	Absent	IM2m	-487	993	40	NA	NA	NA	NA	NA	Yes	352	NA	2.77	0.45	5.71	7.01	0.76	0.29	0.06	0.78
Inferring the demographic history underlying parallel genomic divergence among pairs of parasitic and non-parasitic lamprey ecotypes	https://doi.org/10.1111/mec.13664	2017	No	Chordata	Hyperoartia	Lampetra fluviatilis * Lampetra planeri	L. fluviatilis AA	L. planeri AA	anadromous	parapatric	parapatric	30.7	7.7	https://doi.org/10.1159/000455183, https://doi.org/10.1139/f80-236	0.076	No	NA	No	NA	No	dadi	2 categories	RAD-seq	20,2	SC2m	SC	Yes	Absent	Absent	IM2m	-729	1475	15	NA	NA	NA	NA	NA	Yes	102	NA	5.66	1.08	3.00	7.87	0.58	0.31	0.12	3.19
Inferring the demographic history underlying parallel genomic divergence among pairs of parasitic and non-parasitic lamprey ecotypes	https://doi.org/10.1111/mec.13664	2017	No	Chordata	Hyperoartia	Lampetra fluviatilis * Lampetra planeri	L. fluviatilis BRE	L. planeri BRE	anadromous	parapatric	parapatric	30.7	7.7	https://doi.org/10.1159/000455183, https://doi.org/10.1139/f80-236	0.143	No	NA	No	NA	No	dadi	2 categories	RAD-seq	20,2	IM2m	IM	Yes	Absent	Absent	AM2m	-689	1394	0.7	NA	NA	NA	NA	NA	Yes	220	NA	5.25	0.39	7.28	7.10	0.70	0.55	0.06	6.47
Inferring the demographic history underlying parallel genomic divergence among pairs of parasitic and non-parasitic lamprey ecotypes	https://doi.org/10.1111/mec.13664	2017	No	Chordata	Hyperoartia	Lampetra fluviatilis * Lampetra planeri	L. fluviatilis SAU	L. planeri SAU	anadromous	parapatric	parapatric	30.7	7.7	https://doi.org/10.1159/000455183, https://doi.org/10.1139/f80-236	0.157	No	NA	No	NA	No	dadi	2 categories	RAD-seq	20,2	AM2m	AM	Yes	Absent	Absent	AM	-923	1864	83	NA	NA	NA	NA	NA	Yes	474	NA	1.89	0.15	3.61	5.18	0.46	0.71	0.17	1.51
Inferring the demographic history underlying parallel genomic divergence among pairs of parasitic and non-parasitic lamprey ecotypes	https://doi.org/10.1111/mec.13664	2017	No	Chordata	Hyperoartia	Lampetra fluviatilis * Lampetra planeri	L. fluviatilis CEN	L. planeri CEN	anadromous	parapatric	parapatric	30.7	7.7	https://doi.org/10.1159/000455183, https://doi.org/10.1139/f80-236	0.153	No	NA	No	NA	No	dadi	2 categories	RAD-seq	20,2	AM2m	AM	Yes	Absent	Absent	IM2m	-936	1889	111	NA	NA	NA	NA	NA	Yes	320	NA	7.33	0.41	6.10	4.55	0.62	0.69	0.15	9.24
Inferring the demographic history underlying parallel genomic divergence among pairs of parasitic and non-parasitic lamprey ecotypes	https://doi.org/10.1111/mec.13664	2017	No	Chordata	Hyperoartia	Lampetra fluviatilis * Lampetra planeri	L. fluviatilis ODO	L. planeri ODO	anadromous	parapatric	parapatric	30.7	7.7	https://doi.org/10.1159/000455183, https://doi.org/10.1139/f80-236	0.207	No	NA	No	NA	No	dadi	2 categories	RAD-seq	20,2	AM2m	AM	Yes	Absent	Absent	AM	-1315	2648	76	NA	NA	NA	NA	NA	Yes	233	NA	7.67	0.26	2.93	5.90	0.58	0.64	0.11	9.31
Evolutionary processes and cellular functions underlying divergence in Alexandrium minutum	https://doi.org/10.1111/mec.13815	2016	No	Dinoflagellata	Dinophyceae	Alexandrium minutum * Alexandrium minutum	A. minutum clade A	A. minutum clade B	coastal	parapatric	parapatric	1e-11	0.0002	https://doi.org/10.1111/j.1529-8817.2007.00393.x	0.25	Yes	0.0015	No	0.006	No	dadi	2 categories	RNA-seq	15,3	SC2M	SC	Yes	Absent	Absent	AM2M	-1062	2144	2100	NA	NA	NA	NA	NA	Yes	82530	NA	0.8	2.3	6.09	6.01	0.26	0.00	0.43	0.94
The population genomics of repeated freshwater colonizations by Gulf pipefish	https://doi.org/10.1111/mec.15841	2021	No	Chordata	Actinopterygii	Syngnathus scovelli * Syngnathus scovelli	S. scovelli freshwater TXFW	S. scovelli saltwater TXCC	coastal	parapatric	parapatric	5.2	1.0	https://doi.org/10.1111/j.1095-8312.2004.00395.x, Gurkan, S., Taskavak, E. and Hossucu, B., 2009. The reproductive biology of the Great Pipefish Syngnathus acus (Family: Syngnathidae) in the Aegean Sea. North-Western Journal of Zoology, 5(1).	0.0386	No	NA	No	NA	No	dadi	2 categories	RAD-seq	15,15	IM2m	IM	Yes	No	No	IM2mG	-858	1732	46	NA	NA	NA	NA	NA	Yes	737	NA	0.32	6.34	9.1	11	1.3	0.18	0.513	0.659
The population genomics of repeated freshwater colonizations by Gulf pipefish	https://doi.org/10.1111/mec.15841	2021	No	Chordata	Actinopterygii	Syngnathus scovelli * Syngnathus scovelli	S. scovelli freshwater LAFW	S. scovelli saltwater ALST	coastal	parapatric	parapatric	5.2	1.0	https://doi.org/10.1111/j.1095-8312.2004.00395.x, Gurkan, S., Taskavak, E. and Hossucu, B., 2009. The reproductive biology of the Great Pipefish Syngnathus acus (Family: Syngnathidae) in the Aegean Sea. North-Western Journal of Zoology, 5(1).	0.0109	No	NA	No	NA	No	dadi	2 categories	RAD-seq	16,16	SC2mG	SC	Yes	No	Yes	SC2N2mG	-748	1519	55	NA	NA	NA	NA	NA	Yes	405	NA	1.71	1.84	5.3442	0.0681	4.6925	0.0338	0.062	0.574
The population genomics of repeated freshwater colonizations by Gulf pipefish	https://doi.org/10.1111/mec.15841	2021	No	Chordata	Actinopterygii	Syngnathus scovelli * Syngnathus scovelli	S. scovelli freshwater ALFW	S. scovelli saltwater ALST	coastal	parapatric	parapatric	5.2	1.0	https://doi.org/10.1111/j.1095-8312.2004.00395.x, Gurkan, S., Taskavak, E. and Hossucu, B., 2009. The reproductive biology of the Great Pipefish Syngnathus acus (Family: Syngnathidae) in the Aegean Sea. North-Western Journal of Zoology, 5(1).	0.0138	No	NA	No	NA	No	dadi	2 categories	RAD-seq	17,17	SC2mG	SC	Yes	No	Yes	SC2N2mG	-624	1271	51	NA	NA	NA	NA	NA	Yes	186	NA	1.9	26	NA	NA	NA	NA	NA	0.858
The population genomics of repeated freshwater colonizations by Gulf pipefish	https://doi.org/10.1111/mec.15841	2021	No	Chordata	Actinopterygii	Syngnathus scovelli * Syngnathus scovelli	S. scovelli freshwater FLFW	S. scovelli saltwater FLCC	coastal	parapatric	parapatric	5.2	1.0	https://doi.org/10.1111/j.1095-8312.2004.00395.x, Gurkan, S., Taskavak, E. and Hossucu, B., 2009. The reproductive biology of the Great Pipefish Syngnathus acus (Family: Syngnathidae) in the Aegean Sea. North-Western Journal of Zoology, 5(1).	0.1336	No	NA	No	NA	No	dadi	2 categories	RAD-seq	18,18	IM	IM	No	No	No	IM2m	-598	1206	0.28	NA	NA	NA	NA	NA	Yes	388	NA	0.11	3.7	0.55	0.29	NA	NA	NA	0.155
European sea bass genome and its variation provide insights into adaptation to euryhalinity and speciation	https://doi.org/10.1038/ncomms6770	2014	No	Chordata	Actinopterygii	Dicentrarchus labrax * Dicentrarchus labrax	D. labrax ATL	D. labrax MED	coastal	parapatric	parapatric	5000	1.1	https://doi.org/10.1017/S0025315400048888 ; https://en.wikipedia.org/wiki/European_bass	0.028	No	0.000138	Yes	0.00493	No	dadi	2 categories	RAD-seq	45,45	SC2M	SC	Yes	Absent	Absent	AM2M	-11650	23319	7121	NA	NA	NA	1e-8	5	Yes	6019	NA	2.36	0.47	9.1	45	1.43	8.94	0.645	0.661
Footprints of local adaptation span hundreds of linked genes in the Atlantic silverside genome	https://doi.org/10.1002/evl3.189	2020	No	Chordata	Actinopterygii	Menidia menidia * Menidia menidia	M. menidia GA	M. menidia NY	marshes	parapatric	parapatric	5	NA	https://dx.doi.org/doi:10.25773/v5-exa9-3976 ; https://doi.org/10.1111/j.1095-8649.1987.tb05272.x	0.006	No	0.000054	Yes	0.009	No	moments	2 categories	RNA-seq	27,28	sym_mig_2N	IM	No	Yes	Absent	sec_contact_2N	-1588	3188	47	NA	NA	NA	5e-8	1	Yes	1202	17227	92377	100193	7e-5	7e-5	NA	NA	NA	7616
Demographic Inferences and Loci Under Selection in a Recently Expanded Coral Population	https://doi.org/10.1101/2021.06.17.448885	2021	No	Cnidaria	Anthozoa	Acropora hyacinthus * Acropora hyacinthus	A. hyacinthus TEMP	A. hyacinthus STL	benthic	parapatric	parapatric	2500	0.05	https://coraltraits.org/species/80	0.186	No	NA	No	NA	No	moments	2 categories	RAD-seq	NA	sc12imlsm1	IM	Yes	Absent	Yes	sc12iml	NA	4808	4	NA	NA	NA	4e-9	5	No	NA	2981	18033	59874	0.61	1.65	6.1e-6	7.5e-5	NA	200000
Demographic Inferences and Loci Under Selection in a Recently Expanded Coral Population	https://doi.org/10.1101/2021.06.17.448885	2021	No	Cnidaria	Anthozoa	Acropora hyacinthus * Acropora hyacinthus	A. hyacinthus TEMP	A. hyacinthus STD	benthic	parapatric	parapatric	2500	0.05	https://coraltraits.org/species/80	0.236	No	NA	No	NA	No	moments	2 categories	RAD-seq	NA	sc2il	SC	Yes	Absent	Yes	IMisc	NA	6418	15	NA	NA	NA	4e-9	5	No	NA	2981	18033	59874	0.0067	0.011	6.1e-6	4.5e-5	NA	200000
Demographic Inferences and Loci Under Selection in a Recently Expanded Coral Population	https://doi.org/10.1101/2021.06.17.448885	2021	No	Cnidaria	Anthozoa	Acropora hyacinthus * Acropora hyacinthus	A. hyacinthus STD	A. hyacinthus STL	benthic	parapatric	parapatric	2500	0.05	https://coraltraits.org/species/80	0.177	No	NA	No	NA	No	moments	2 categories	RAD-seq	NA	sc12imlsm1	IM	Yes	Absent	Yes	IMiscsmB	NA	3090	2	NA	NA	NA	4e-9	5	No	NA	2981	40134	66171	1	2.7	4.5e-5	4.5e-5	NA	200000
Speciation-by-depth on coral reefs: Sympatric divergence with gene flow or cryptic transient isolation?	https://doi.org/10.1111/jeb.13731	2021	No	Cnidaria	Anthozoa	Eunicea flexuosa * Eunicea flexuosa	E. flexuosa SHAL	E. flexuosa DEEP	benthic	sympatric	sympatric	1000	0.02	NA	0.1111	No	0.01977	Yes	0.178	No	moments	2 categories	RNA-seq	32,27	sc3ielsm1	PER	Yes	Absent	Yes	sc3imlsm1	-1916	3866	187	NA	NA	NA	1.02e-9	5	No	NA	NA	NA	NA	NA	NA	NA	NA	0.244	808000
Speciation-by-depth on coral reefs: Sympatric divergence with gene flow or cryptic transient isolation?	https://doi.org/10.1111/jeb.13731	2021	No	Cnidaria	Anthozoa	Agaricia fragilis * Agaricia fragilis	A. fragilis SHAL	A. fragilis DEEP	benthic	sympatric	sympatric	100	0.02	https://coraltraits.org/species/202	0.021118	No	0.00319	Yes	0.151	No	moments	2 categories	RAD-seq	52,41	sc2ielsm2	IM	Yes	Absent	Yes	sc12il	-1489	3004	2021-09-01	NA	NA	NA	1.02e-9	5	No	NA	NA	NA	NA	NA	NA	NA	NA	0.498	561000
Speciation-by-depth on coral reefs: Sympatric divergence with gene flow or cryptic transient isolation?	https://doi.org/10.1111/jeb.13731	2021	No	Cnidaria	Anthozoa	Pocillopora damicornis * Pocillopora damicornis	P. damicornis SHAL	P. damicornis DEEP	benthic	sympatric	sympatric	60000	1.4	https://coraltraits.org/species/1224	0.039137	No	0.00685	Yes	0.175	No	moments	2 categories	RAD-seq	48,46	IMisc	SC	Yes	Absent	Yes	sc2il	-812	1645	2021-04-01	NA	NA	NA	1.02e-9	5	No	NA	NA	NA	NA	NA	NA	NA	NA	0.380	163000
Population genomic response to geographic gradients by widespread and endemic fishes of the Arabian Peninsula	https://doi.org/10.1002/ece3.6199	2020	No	Chordata	Actinopterygii	Chaetodon striatus * Chaetodon striatus	C. striatus RED	C. striatus IND	benthopelagic	parapatric	parapatric	52	1	https://www.fishbase.de/	0.101	No	NA	No	NA	No	dadi	2 categories	RAD-seq	12,12	SC2M	SC	Yes	Absent	Absent	SC	-428	874	47	NA	NA	NA	NA	NA	Yes	38	NA	8.1	0.21	0.917	9.516	0	1.199	0.099	4.215
Population genomic response to geographic gradients by widespread and endemic fishes of the Arabian Peninsula	https://doi.org/10.1002/ece3.6199	2020	No	Chordata	Actinopterygii	Chaetodon trifascialis * Chaetodon trifascialis	C. trifascialis RED	C. trifascialis IND	benthopelagic	parapatric	parapatric	60	1	https://www.fishbase.de/	0.037	No	NA	No	NA	No	dadi	2 categories	RAD-seq	12,12	SC	SC	No	Absent	Absent	SI	-349	710	9	NA	NA	NA	NA	NA	Yes	86	NA	2.01	1.38	3.31	19.6	NA	NA	NA	9.815
Population genomic response to geographic gradients by widespread and endemic fishes of the Arabian Peninsula	https://doi.org/10.1002/ece3.6199	2020	No	Chordata	Actinopterygii	Chaetodon austriacus * Chaetodon melapterus	C. austriacus	C. melapterus	benthopelagic	parapatric	parapatric	40	1	https://www.fishbase.de/	NA	No	NA	No	NA	No	dadi	2 categories	RAD-seq	12,12	SC2M	SC	Yes	Absent	Absent	IM2M	-398	815	8	NA	NA	NA	NA	NA	Yes	73	NA	6.56	0.88	1.44	9.96	0	0.96	0.95	6.132
Environmental specialization and cryptic genetic divergence in two massive coral species from the Florida Keys Reef Tract	https://doi.org/10.1111/mec.15931	2021	No	Cnidaria	Anthozoa	Montastraea cavernosa * Montastraea cavernosa	M. cavernosa Near	M. cavernosa Offshore	benthic	sympatric	sympatric	800000	0.02	https://coraltraits.org/species/975	0.0568	No	NA	No	NA	No	moments	2 categories	RAD-seq	NA	sc3imlsm2	SC	Yes	Absent	Absent	sc3iemlsm	NA	5700	NA	NA	NA	NA	2e-8	5	NA	NA	NA	NA	NA	3.1	2.6	1	1	0.18	NA
Environmental specialization and cryptic genetic divergence in two massive coral species from the Florida Keys Reef Tract	https://doi.org/10.1111/mec.15931	2021	No	Cnidaria	Anthozoa	Montastraea cavernosa * Montastraea cavernosa	M. cavernosa Near	M. cavernosa Deep1	benthic	sympatric	sympatric	800000	0.02	https://coraltraits.org/species/975	0.160	No	NA	No	NA	No	moments	2 categories	RAD-seq	NA	sc2ielsm1	IM	Yes	Absent	Absent	sc3ielsm1	NA	5575	NA	NA	NA	NA	2e-8	5	NA	NA	NA	NA	NA	3.6	3.8	1	1	0.49	NA
Environmental specialization and cryptic genetic divergence in two massive coral species from the Florida Keys Reef Tract	https://doi.org/10.1111/mec.15931	2021	No	Cnidaria	Anthozoa	Montastraea cavernosa * Montastraea cavernosa	M. cavernosa Near	M. cavernosa Deep2	benthic	sympatric	sympatric	800000	0.02	https://coraltraits.org/species/975	0.099	No	NA	No	NA	No	moments	2 categories	RAD-seq	NA	sc2ielsm1	IM	Yes	Absent	Absent	sc12imlsm1	NA	2718	NA	NA	NA	NA	2e-8	5	NA	NA	NA	NA	NA	2.2	2.5	1	1	0.21	NA
Environmental specialization and cryptic genetic divergence in two massive coral species from the Florida Keys Reef Tract	https://doi.org/10.1111/mec.15931	2021	No	Cnidaria	Anthozoa	Montastraea cavernosa * Montastraea cavernosa	M. cavernosa Offshore	M. cavernosa Deep1	benthic	sympatric	sympatric	800000	0.02	https://coraltraits.org/species/975	0.133	No	NA	No	NA	No	moments	2 categories	RAD-seq	NA	sc3imlsm1	SC	Yes	Absent	Absent	sc2ielsm1	NA	5157	NA	NA	NA	NA	2e-8	5	NA	NA	NA	NA	NA	3.8	3.4	1	1	0.44	NA
Environmental specialization and cryptic genetic divergence in two massive coral species from the Florida Keys Reef Tract	https://doi.org/10.1111/mec.15931	2021	No	Cnidaria	Anthozoa	Montastraea cavernosa * Montastraea cavernosa	M. cavernosa Offshore	M. cavernosa Deep2	benthic	sympatric	sympatric	800000	0.02	https://coraltraits.org/species/975	0.124	No	NA	No	NA	No	moments	2 categories	RAD-seq	NA	sc2ielsm2	IM	Yes	Absent	Absent	sc2ielsm1	NA	2600	NA	NA	NA	NA	2e-8	5	NA	NA	NA	NA	NA	1.1	4.3	1	1	0.34	NA
Environmental specialization and cryptic genetic divergence in two massive coral species from the Florida Keys Reef Tract	https://doi.org/10.1111/mec.15931	2021	No	Cnidaria	Anthozoa	Montastraea cavernosa * Montastraea cavernosa	M. cavernosa Deep1	M. cavernosa Deep2	benthic	sympatric	sympatric	800000	0.02	https://coraltraits.org/species/975	0.192	No	NA	No	NA	No	moments	2 categories	RAD-seq	NA	sc2ielsm2	IM	Yes	Absent	Absent	sc3imlsm1	NA	2190	NA	NA	NA	NA	2e-8	5	NA	NA	NA	NA	NA	5.2	6	1	1	0.55	NA
Environmental specialization and cryptic genetic divergence in two massive coral species from the Florida Keys Reef Tract	https://doi.org/10.1111/mec.15931	2021	No	Cnidaria	Anthozoa	Siderastrea siderea * Siderastrea siderea	S. siderea Shallow1	S. siderea Shallow2	benthic	sympatric	sympatric	470000	0.02	https://coraltraits.org/species/1395	0.231	No	NA	No	NA	No	moments	2 categories	RAD-seq	NA	sc3ieml	IM	Yes	Absent	Absent	sc3imlsm	NA	4600	NA	NA	NA	NA	2e-8	5	NA	NA	NA	NA	NA	17	12	1	1	0.51	NA
Environmental specialization and cryptic genetic divergence in two massive coral species from the Florida Keys Reef Tract	https://doi.org/10.1111/mec.15931	2021	No	Cnidaria	Anthozoa	Siderastrea siderea * Siderastrea siderea	S. siderea Shallow1	S. siderea Deep1	benthic	sympatric	sympatric	470000	0.02	https://coraltraits.org/species/1395	0.177	No	NA	No	NA	No	moments	2 categories	RAD-seq	NA	sc3imlsm1	SC	Yes	Absent	Absent	sc3iml	NA	9010	NA	NA	NA	NA	2e-8	5	NA	NA	NA	NA	NA	4.3	4.2	1	1	0.48	NA
Environmental specialization and cryptic genetic divergence in two massive coral species from the Florida Keys Reef Tract	https://doi.org/10.1111/mec.15931	2021	No	Cnidaria	Anthozoa	Siderastrea siderea * Siderastrea siderea	S. siderea Shallow1	S. siderea Deep2	benthic	sympatric	sympatric	470000	0.02	https://coraltraits.org/species/1395	0.068	No	NA	No	NA	No	moments	2 categories	RAD-seq	NA	sc2ielsm1	IM	Yes	Absent	Absent	sc2ielsm2	NA	4810	NA	NA	NA	NA	2e-8	5	NA	NA	NA	NA	NA	2.9	3.7	1	1	0.13	NA
Environmental specialization and cryptic genetic divergence in two massive coral species from the Florida Keys Reef Tract	https://doi.org/10.1111/mec.15931	2021	No	Cnidaria	Anthozoa	Siderastrea siderea * Siderastrea siderea	S. siderea Shallow2	S. siderea Deep1	benthic	sympatric	sympatric	470000	0.02	https://coraltraits.org/species/1395	0.223	No	NA	No	NA	No	moments	2 categories	RAD-seq	NA	IMisc	AM	Yes	Absent	Absent	IMisc2	NA	2170	NA	NA	NA	NA	2e-8	5	NA	NA	NA	NA	NA	7	12	1	1	0.45	NA
Environmental specialization and cryptic genetic divergence in two massive coral species from the Florida Keys Reef Tract	https://doi.org/10.1111/mec.15931	2021	No	Cnidaria	Anthozoa	Siderastrea siderea * Siderastrea siderea	S. siderea Shallow2	S. siderea Deep2	benthic	sympatric	sympatric	470000	0.02	https://coraltraits.org/species/1395	0.247	No	NA	No	NA	No	moments	2 categories	RAD-seq	NA	sc3iml	SC	Yes	Absent	Absent	IMisc	NA	1452	NA	NA	NA	NA	2e-8	5	NA	NA	NA	NA	NA	9.4	18	1	1	0.50	NA
Environmental specialization and cryptic genetic divergence in two massive coral species from the Florida Keys Reef Tract	https://doi.org/10.1111/mec.15931	2021	No	Cnidaria	Anthozoa	Siderastrea siderea * Siderastrea siderea	S. siderea Deep1	S. siderea Deep2	benthic	sympatric	sympatric	470000	0.02	https://coraltraits.org/species/1395	0.167	No	NA	No	NA	No	moments	2 categories	RAD-seq	NA	sc3il	SC	Yes	Absent	Absent	sc2i	NA	2330	NA	NA	NA	NA	2e-8	5	NA	NA	NA	NA	NA	6	2.4	1	1	0.32	NA
Shedding Light on the Grey Zone of Speciation along a Continuum of Genomic Divergence	https://doi.org/10.1371/journal.pbio.2000234	2016	No	Mollusca	Bivalvia	Mytilus edulis * Mytilus galloprovincialis	M. edulis	M. galloprovincialis	benthic	parapatric	parapatric	37.5	0.010	https://doi.org/10.1038/nature13685	0.184	No	0.019	No	0.055	No	ABC	beta distribution	RNA-seq	4,4	SC heteroM heteroN	SC	Yes	Yes	Absent	IM heteroM heteroN	NA	NA	NA	0.483	0.325	16	NA	NA	NA	NA	NA	NA	NA	NA	NA	NA	NA	NA	NA
Can we continue to neglect genomic variation in introgression rates when inferring the history of speciation? A case study in a Mytilus hybrid zone	https://doi.org/10.1111/jeb.12425	2014	No	Mollusca	Bivalvia	Mytilus edulis * Mytilus galloprovincialis	M. edulis	M. galloprovincialis	benthic	parapatric	parapatric	37.5	0.010	https://doi.org/10.1038/nature13685	0.188	No	0.009	No	0.04787	Yes	ABC	beta distribtion	SANGER	20,2	SC heteroM	SC	Yes	Absent	Absent	IM heteroM	NA	NA	NA	0.52	0.40	4	2.76e-8	2	No	NA	965	195000	318000	1.22	0.85	NA	NA	NA	2500000
Shedding Light on the Grey Zone of Speciation along a Continuum of Genomic Divergence	https://doi.org/10.1371/journal.pbio.2000234	2016	No	Mollusca	Bivalvia	Mytilus galloprovincialis * Mytilus galloprovincialis	M. galloprovincialis ATL	M. galloprovincialis MED	benthic	parapatric	parapatric	37.5	0.010	https://doi.org/10.1038/nature13685	0.052	No	0.004	No	0.043	No	ABC	beta distribution	RNA-seq	4,4	IM heteroM heteroN	IM	Yes	Yes	Absent	SC heteroM heteroN	NA	NA	NA	0.404	0.255	16	NA	NA	NA	NA	NA	NA	NA	NA	NA	NA	NA	NA	NA
Twin introductions by independent invader mussel lineages are both associated with recent admixture with a native congener in Australia	https://doi.org/10.1111/eva.12857	2020	Yes_geo	Mollusca	Bivalvia	Mytilus planulatus * Mytilus galloprovincialis	M. planulatus	M. galloprovincialis MED	benthic	allopatric	allopatric	37.5	0.010	https://doi.org/10.1038/nature13685	0.052	No	0.003	No	0.25	No	ABC	beta distribution	RNA-seq	5,1	AM homoM heteroN	AM	No	Yes	Absent	AM heteroM heteroN	NA	NA	NA	0.641	0.288	6	NA	1	No	NA	NA	NA	NA	NA	NA	NA	NA	NA	116000
Twin introductions by independent invader mussel lineages are both associated with recent admixture with a native congener in Australia	https://doi.org/10.1111/eva.12857	2020	Yes_geo	Mollusca	Bivalvia	Mytilus planulatus * Mytilus galloprovincialis	M. planulatus	M. galloprovincialis ATL	benthic	allopatric	allopatric	37.5	0.010	https://doi.org/10.1038/nature13685	0.087	No	0.005	No	0.30	No	ABC	beta distribution	RNA-seq	5,5	AM heteroM heteroN	AM	Yes	Yes	Absent	AM homoM heteroN	NA	NA	NA	0.489	0.429	6	NA	1	No	NA	NA	NA	NA	NA	NA	NA	NA	NA	134000
Fine-grained habitat-associated genetic connectivity in an admixed population of mussels in the small isolated Kerguelen Islands	https://doi.org/10.24072/pcjournal.18	2018	No	Mollusca	Bivalvia	Mytilus platensis * Mytilus edulis	M. platensis	M. edulis	benthic	allopatric	allopatric	37.5	0.010	https://doi.org/10.1038/nature13685	0.080	No	NA	No	NA	No	dadi	2 categories	RNA-seq	8,8	Periodic AM heteroM homoN	PER	Yes	No	Absent	AM heteroM homoN	-1454	2924	4	NA	NA	NA	2.76e-8	1	No	457	171000	1030000	920000	2.1e-4	6.7e-5	0	0	0.1	1800000
Fine-grained habitat-associated genetic connectivity in an admixed population of mussels in the small isolated Kerguelen Islands	https://doi.org/10.24072/pcjournal.18	2018	No	Mollusca	Bivalvia	Mytilus platensis * Mytilus galloprovincialis	M. platensis	M. galloprovincialis	benthic	allopatric	allopatric	37.5	0.010	https://doi.org/10.1038/nature13685	0.116	No	NA	No	NA	No	dadi	2 categories	RNA-seq	8,8	Periodic AM heteroM homoN	PER	Yes	No	Absent	AM heteroM homoN	-1188	2391	6	NA	NA	NA	2.76e-8	1	No	288	166000	1142000	794000	6.1e-5	5.3e-5	0	0	0.15	2500000
Fine-grained habitat-associated genetic connectivity in an admixed population of mussels in the small isolated Kerguelen Islands	https://doi.org/10.24072/pcjournal.18	2018	No	Mollusca	Bivalvia	Mytilus platensis * Mytilus trossulus	M. platensis	M. trossulus	benthic	allopatric	allopatric	37.5	0.010	https://doi.org/10.1038/nature13685	0.163	No	NA	No	NA	No	dadi	2 categories	RNA-seq	8,8	3 periods: AM_SI_SC homoM & N	PER	No	No	Absent	3 periods: AM_SI_SC heteroM & homoN	-2467	4947	9	NA	NA	NA	2.76e-8	1	No	6266	2043000	723000	1037000	2.7e-5	5.1e-9	NA	NA	NA	4100000
Shedding Light on the Grey Zone of Speciation along a Continuum of Genomic Divergence	https://doi.org/10.1371/journal.pbio.2000234	2016	No	Chordata	Actinopterygii	Hippocampus guttulatus * Hippocampus hippocampus	H. guttulatus	H. hippocampus	coastal	sympatric	sympatric	3.305	1.20	https://doi.org/10.1038/nature13685	0.856	No	0.047	No	0.050	No	ABC	beta distribution	RNA-seq	4,4	AM homoM homoN	AM	No	No	Absent	AM heteroM homoN	NA	NA	NA	0.335	0.279	16	NA	NA	NA	NA	NA	NA	NA	NA	NA	NA	NA	NA	NA
Parallel pattern of differentiation at a genomic island shared between clinal and mosaic hybrid zones in a complex of cryptic seahorse lineages	https://doi.org/10.1111/evo.13696	2019	No	Chordata	Actinopterygii	Hippocampus guttulatus * Hippocampus guttulatus	H. guttulatus CRO	H. guttulatus THA	coastal	parapatric	parapatric	4.76	1.20	https://doi.org/10.1038/nature13685	0.06	No	0.0007	No	0.007	No	ABC	beta distribution	RNA-seq	4,4	IM homoM homoN	IM	No	No	Absent	SC homoM homoN	NA	NA	NA	0.423	0.304	16	NA	NA	NA	NA	NA	NA	NA	NA	NA	NA	NA	NA	NA
Parallel pattern of differentiation at a genomic island shared between clinal and mosaic hybrid zones in a complex of cryptic seahorse lineages	https://doi.org/10.1111/evo.13696	2019	No	Chordata	Actinopterygii	Hippocampus guttulatus * Hippocampus guttulatus	H. guttulatus POR	H. guttulatus CRO	coastal	parapatric	parapatric	4.76	1.20	https://doi.org/10.1038/nature13685	0.15	No	0.004	No	0.01	No	ABC	beta distribution	RNA-seq	4,4	IM homoM homoN	IM	No	No	Absent	SC homoM homoN	NA	NA	NA	0.471	0.337	16	NA	NA	NA	NA	NA	NA	NA	NA	NA	NA	NA	NA	NA
Parallel pattern of differentiation at a genomic island shared between clinal and mosaic hybrid zones in a complex of cryptic seahorse lineages	https://doi.org/10.1111/evo.13696	2019	No	Chordata	Actinopterygii	Hippocampus guttulatus * Hippocampus guttulatus	H. guttulatus POR	H. guttulatus THA	coastal	parapatric	parapatric	4.76	1.20	https://doi.org/10.1038/nature13685	0.13	No	0.004	No	0.01	No	ABC	beta distribution	RNA-seq	4,4	IM homoM homoN	IM	No	No	Absent	SC homoM homoN	NA	NA	NA	0.385	0.277	16	NA	NA	NA	NA	NA	NA	NA	NA	NA	NA	NA	NA	NA
Shedding Light on the Grey Zone of Speciation along a Continuum of Genomic Divergence	https://doi.org/10.1371/journal.pbio.2000234	2016	Yes_geo	Chordata	Ascidiacea	Ciona robusta * Ciona intestinalis	C. robusta	C. intestinalis	benthic	parapatric	parapatric	29.7	0.016	https://doi.org/10.1038/nature13685	0.687	No	0.144	No	0.176	No	ABC	beta distribution	RNA-seq	10,1	AM heteroM heteroN	AM	Yes	Yes	Absent	AM homoM heteroN	NA	NA	NA	0.463	0.241	16	NA	NA	NA	NA	NA	NA	NA	NA	NA	NA	NA	NA	NA
Crossing the Species Barrier: Genomic Hotspots of Introgression between Two Highly Divergent Ciona intestinalis Species	https://doi.org/10.1093/molbev/mst066	2013	No	Chordata	Ascidiacea	Ciona robusta * Ciona intestinalis	C. robusta	C. intestinalis	benthic	parapatric	parapatric	29.7	0.016	https://doi.org/10.1038/nature13685	0.687	No	0.144	No	0.176	No	ABC	beta distribution	RNA-seq	10,1	SC heteroM	SC	Yes	Absent	Absent	IM heteroM	NA	NA	NA	0.9998	0.9998	2	1e-8	1	No	NA	2000000	235000	883000	0.079	0.05	NA	NA	0.79	3700000
Shedding Light on the Grey Zone of Speciation along a Continuum of Genomic Divergence	https://doi.org/10.1371/journal.pbio.2000234	2016	No	Chordata	Ascidiacea	Ciona intestinalis * Ciona intestinalis	C. intestinalis FRA	C. intestinalis CAN	benthic	parapatric	parapatric	29.7	0.016	https://doi.org/10.1038/nature13685	0.034	No	0.002	No	0.032	No	ABC	beta distribution	RNA-seq	4,4	IM homoM heteroN	IM	No	Yes	Absent	IM heteroM heteroN	NA	NA	NA	0.310	0.304	16	NA	NA	NA	NA	NA	NA	NA	NA	NA	NA	NA	NA	NA
Shedding Light on the Grey Zone of Speciation along a Continuum of Genomic Divergence	https://doi.org/10.1371/journal.pbio.2000234	2016	No	Echinodermata	Echinoidea	Abatus cordatus * Abatus agassizi	A. cordatus	A. agassizi	benthic	sympatric	sympatric	9.28	0.2	https://doi.org/10.1038/nature13685	0.697	No	0.039	No	0.045	No	ABC	beta distribution	RNA-seq	4,4	AM homoM homoN	AM	No	No	Absent	AM heteroM homoN	NA	NA	NA	0.215	0.184	16	NA	NA	NA	NA	NA	NA	NA	NA	NA	NA	NA	NA	NA
Shedding Light on the Grey Zone of Speciation along a Continuum of Genomic Divergence	https://doi.org/10.1371/journal.pbio.2000234	2016	No	Echinodermata	Echinoidea	Abatus cordatus * Abatus cordatus	A. cordatus HTE	A. cordatus HAL	benthic	parapatric	parapatric	9.28	0.2	https://doi.org/10.1038/nature13685	0.066	No	0.00095	No	0.0093	No	ABC	beta distribution	RNA-seq	4,4	IM homoM homoN	IM	No	No	Absent	SC homoM homoN	NA	NA	NA	0.293	0.238	16	NA	NA	NA	NA	NA	NA	NA	NA	NA	NA	NA	NA	NA
Shedding Light on the Grey Zone of Speciation along a Continuum of Genomic Divergence	https://doi.org/10.1371/journal.pbio.2000234	2016	No	Mollusca	Gastropoda	Crepidula fornicata * Crepidula plana	C. fornicata	C. plana	benthic	parapatric	parapatric	2.10	0.0159	https://doi.org/10.1038/nature13685	0.895	No	0.309	No	0.329	No	ABC	beta distribution	RNA-seq	4,4	SI homoN	SI	NA	No	Absent	AM heteroM homoN	NA	NA	NA	0.270	0.262	16	NA	NA	NA	NA	NA	NA	NA	NA	NA	NA	NA	NA	NA
Shedding Light on the Grey Zone of Speciation along a Continuum of Genomic Divergence	https://doi.org/10.1371/journal.pbio.2000234	2016	No	Chordata	Ascidiacea	Cystodytes dellechiajei * Cystodytes dellechiajei	C. dellechiajei purple	C. dellechiajei blue	benthic	parapatric	parapatric	0.000903	0.100	https://doi.org/10.1038/nature13685	0.407	No	0.042	No	0.069	No	ABC	beta distribution	RNA-seq	4,4	AM homoM homoN	AM	No	No	Absent	AM heteroM homoN	NA	NA	NA	0.572	0.306	16	NA	NA	NA	NA	NA	NA	NA	NA	NA	NA	NA	NA	NA
Shedding Light on the Grey Zone of Speciation along a Continuum of Genomic Divergence	https://doi.org/10.1371/journal.pbio.2000234	2016	No	Echinodermata	Echinoidea	Echinocardium mediterraneum * Echinocardium cordatum	E. mediterraneum	E. cordatum	benthic	parapatric	parapatric	38	0.0075	https://doi.org/10.1038/nature13685	0.780	No	0.245	No	0.282	No	ABC	beta distribution	RNA-seq	4,4	AM heteroM homoN	AM	Yes	No	Absent	AM homoM homoN	NA	NA	NA	0.441	0.425	16	NA	NA	NA	NA	NA	NA	NA	NA	NA	NA	NA	NA	NA
Shedding Light on the Grey Zone of Speciation along a Continuum of Genomic Divergence	https://doi.org/10.1371/journal.pbio.2000234	2016	No	Echinodermata	Echinoidea	Echinocardium mediterraneum * Echinocardium mediterraneum	E. mediterraneum EST	E. mediterraneum WEST	benthic	parapatric	parapatric	38	0.0075	https://doi.org/10.1038/nature13685	0.0075	No	0.0003	No	0.027	No	ABC	beta distribution	RNA-seq	4,4	IM homoM homoN	IM	No	No	Absent	SC homoM homoN	NA	NA	NA	0.257	0.169	16	NA	NA	NA	NA	NA	NA	NA	NA	NA	NA	NA	NA	NA
Shedding Light on the Grey Zone of Speciation along a Continuum of Genomic Divergence	https://doi.org/10.1371/journal.pbio.2000234	2016	No	Cnidaria	Anthozoa	Eunicella cavolinii * Eunicella verrucosa	E. cavolinii	E. verrucosa	benthic	parapatric	parapatric	NA	0.250	https://doi.org/10.1038/nature13685	0.349	No	0.021	No	0.035	No	ABC	beta distribution	RNA-seq	4,4	SC heteroM homoN	SC	Yes	No	Absent	IM heteroM homoN	NA	NA	NA	0.479	0.186	16	NA	NA	NA	NA	NA	NA	NA	NA	NA	NA	NA	NA	NA
Shedding Light on the Grey Zone of Speciation along a Continuum of Genomic Divergence	https://doi.org/10.1371/journal.pbio.2000234	2016	Yes_geo	Nemertea	Anopla	Lineus longissimus * Lineus lacteus	L. longissimus	L. lacteus	benthic	parapatric	parapatric	NA	0.02	https://doi.org/10.1038/nature13685	0.902	No	0.309	No	0.328	No	ABC	beta distribution	RNA-seq	4,4	AM heteroM heteroN	AM	Yes	Yes	Absent	AM homoM heteroN	NA	NA	NA	0.406	0.282	16	NA	NA	NA	NA	NA	NA	NA	NA	NA	NA	NA	NA	NA
Shedding Light on the Grey Zone of Speciation along a Continuum of Genomic Divergence	https://doi.org/10.1371/journal.pbio.2000234	2016	No	Arthropoda	Malacostraca	Necora puber * Liocarcinus depurator	N. puber	L. depurator	benthic	parapatric	parapatric	90	0.1545	https://doi.org/10.1038/nature13685	0.932	No	0.217	No	0.226	No	ABC	beta distribution	RNA-seq	4,4	AM heteroM heteroN	AM	Yes	Yes	Absent	AM homoM heteroN	NA	NA	NA	0.519	0.233	16	NA	NA	NA	NA	NA	NA	NA	NA	NA	NA	NA	NA	NA
Shedding Light on the Grey Zone of Speciation along a Continuum of Genomic Divergence	https://doi.org/10.1371/journal.pbio.2000234	2016	No	Arthropoda	Malacostraca	Necora puber * Necora puber	N. puber ATL	N. puber MED	benthic	parapatric	parapatric	90	0.18	https://doi.org/10.1038/nature13685	0.008	No	0.0001	No	0.012	No	ABC	beta distribution	RNA-seq	4,4	IM homoM heteroN	IM	No	Yes	Absent	SC homoM heteroN	NA	NA	NA	0.411	0.344	16	NA	NA	NA	NA	NA	NA	NA	NA	NA	NA	NA	NA	NA
Shedding Light on the Grey Zone of Speciation along a Continuum of Genomic Divergence	https://doi.org/10.1371/journal.pbio.2000234	2016	Yes_geo	Mollusca	Bivalvia	Ostrea edulis * Ostrea chilensis	O. edulis	O. chilensis	benthic	parapatric	parapatric	268	0.0315	https://doi.org/10.1038/nature13685	0.826	No	0.067	No	0.074	No	ABC	beta distribution	RNA-seq	4,4	AM heteroM heteroN	AM	Yes	Yes	Absent	AM heteroM homoN	NA	NA	NA	0.320	0.232	16	NA	NA	NA	NA	NA	NA	NA	NA	NA	NA	NA	NA	NA
Shedding Light on the Grey Zone of Speciation along a Continuum of Genomic Divergence	https://doi.org/10.1371/journal.pbio.2000234	2016	No	Mollusca	Bivalvia	Ostrea edulis * Ostrea edulis	O. edulis ATL	O. edulis MED	benthic	parapatric	parapatric	268	0.018	https://doi.org/10.1038/nature13685	0.003	No	0.00005	No	0.014	No	ABC	beta distribution	RNA-seq	4,4	IM homoM homoN	IM	No	No	Absent	SC homoM homoN	NA	NA	NA	0.483	0.340	16	NA	NA	NA	NA	NA	NA	NA	NA	NA	NA	NA	NA	NA
Shedding Light on the Grey Zone of Speciation along a Continuum of Genomic Divergence	https://doi.org/10.1371/journal.pbio.2000234	2016	No	Annelida	Polychaeta	Pectinaria koreni * Pectinaria koreni	P. koreni SUD	P. koreni NOR	benthic	sympatric	sympatric	0.258	0.0063	https://doi.org/10.1038/nature13685	0.628	No	0.062	No	0.080	No	ABC	beta distribution	RNA-seq	4,4	AM homoM homoN	AM	No	No	Absent	AM heteroM homoN	NA	NA	NA	0.481	0.237	16	NA	NA	NA	NA	NA	NA	NA	NA	NA	NA	NA	NA	NA
Shedding Light on the Grey Zone of Speciation along a Continuum of Genomic Divergence	https://doi.org/10.1371/journal.pbio.2000234	2016	No	Mollusca	Cephalopoda	Sepia officinalis * Sepia officinalis	S. officinalis BRE	S. officinalis ITA	coastal	parapatric	parapatric	1000	2.0	https://doi.org/10.1038/nature13685	0.309	No	0.005	No	0.011	No	ABC	beta distribution	RNA-seq	4,4	IM heteroM homoN	IM	Yes	No	Absent	SC heteroM homoN	NA	NA	NA	0.502	0.306	16	NA	NA	NA	NA	NA	NA	NA	NA	NA	NA	NA	NA	NA
Shedding Light on the Grey Zone of Speciation along a Continuum of Genomic Divergence	https://doi.org/10.1371/journal.pbio.2000234	2016	No	Mollusca	Cephalopoda	Sepia officinalis * Sepia officinalis	S. officinalis SET	S. officinalis BRE	coastal	parapatric	parapatric	1000	2.0	https://doi.org/10.1038/nature13685	0.214	No	0.004	No	0.011	No	ABC	beta distribution	RNA-seq	4,4	IM heteroM homoN	IM	Yes	No	Absent	SC heteroM homoN	NA	NA	NA	0.362	0.233	16	NA	NA	NA	NA	NA	NA	NA	NA	NA	NA	NA	NA	NA
Shedding Light on the Grey Zone of Speciation along a Continuum of Genomic Divergence	https://doi.org/10.1371/journal.pbio.2000234	2016	No	Mollusca	Cephalopoda	Sepia officinalis * Sepia officinalis	S. officinalis SET	S. officinalis ITA	coastal	parapatric	parapatric	1000	2.0	https://doi.org/10.1038/nature13685	0.138	No	0.002	No	0.008	No	ABC	beta distribution	RNA-seq	4,4	IM homoM homoN	IM	No	No	Absent	SC homoM homoN	NA	NA	NA	0.473	0.346	16	NA	NA	NA	NA	NA	NA	NA	NA	NA	NA	NA	NA	NA
The mode of speciation during a recent radiation in open-ocean phytoplankton	https://doi.org/10.1016/j.cub.2021.09.073	2021	No	Haptophyta	Prymnesiophyceae	Gephyrocapsa huxleyi * Gephyrocapsa huxleyi	G. huxleyi A	G. huxleyi B	pelagic	parapatric	parapatric	2e-11	0.0003	https://doi.org/10.1371/journal.pone.0220725	0.3602	No	0.00551	Yes	0.0153	No	dadi	2 categories	WGS	NA	SCm2_hn	SC	No	Yes	Yes	SCm1_hm2hn	-4224	8481	69	NA	NA	NA	5.5e-10	50	No	NA	5300000	27800000	3900000	NA	NA	NA	NA	NA	99400
The mode of speciation during a recent radiation in open-ocean phytoplankton	https://doi.org/10.1016/j.cub.2021.09.073	2021	No	Haptophyta	Prymnesiophyceae	Gephyrocapsa huxleyi * Gephyrocapsa oceanica	G. huxleyi A	G. oceanica	pelagic	parapatric	parapatric	2e-11	0.0003	https://doi.org/10.1371/journal.pone.0220725	0.8378	No	0.05093	Yes	0.0608	No	dadi	2 categories	WGS	NA	SCm2_hm2	SC	Yes	No	Yes	SCpre	-47076	94192	177	NA	NA	NA	5.5e-10	50	No	NA	7700000	9300000	2100000	NA	NA	NA	NA	NA	572600
The mode of speciation during a recent radiation in open-ocean phytoplankton	https://doi.org/10.1016/j.cub.2021.09.073	2021	No	Haptophyta	Prymnesiophyceae	Gephyrocapsa huxleyi * Gephyrocapsa oceanica	G. huxleyi B	G. oceanica	pelagic	parapatric	parapatric	2e-11	0.0003	https://doi.org/10.1371/journal.pone.0220725	0.8354	No	0.04987	Yes	0.0597	No	dadi	2 categories	WGS	NA	SCm1_hm2hn	SC	Yes	Yes	Yes	SCm1_hm2hn	-52059	104159	327	NA	NA	NA	5.5e-10	50	No	NA	7200000	3980000	1290000	NA	NA	NA	NA	NA	565100
The mode of speciation during a recent radiation in open-ocean phytoplankton	https://doi.org/10.1016/j.cub.2021.09.073	2021	No	Haptophyta	Prymnesiophyceae	Gephyrocapsa huxleyi * Gephyrocapsa parvula	G. huxleyi A	G. parvula	pelagic	parapatric	parapatric	2e-11	0.0003	https://doi.org/10.1371/journal.pone.0220725	0.7692	No	0.02569	Yes	0.0334	No	dadi	2 categories	WGS	NA	SCm2_hm2	SC	Yes	No	Yes	SCm1_hm2hn	-18268	36611	121	NA	NA	NA	5.5e-10	50	No	NA	6700000	5900000	6100000	NA	NA	NA	NA	NA	316400
The mode of speciation during a recent radiation in open-ocean phytoplankton	https://doi.org/10.1016/j.cub.2021.09.073	2021	No	Haptophyta	Prymnesiophyceae	Gephyrocapsa huxleyi * Gephyrocapsa muellerae	G. huxleyi A	G. muellerae	pelagic	parapatric	parapatric	2e-11	0.0003	https://doi.org/10.1371/journal.pone.0220725	0.7556	No	0.02282	Yes	0.0302	No	dadi	2 categories	WGS	NA	SCm1_hm2	SC	Yes	No	Yes	SCm1_hm2hn	-21198	42436	50	NA	NA	NA	5.5e-10	50	No	NA	4900000	6800000	4400000	NA	NA	NA	NA	NA	296800
The mode of speciation during a recent radiation in open-ocean phytoplankton	https://doi.org/10.1016/j.cub.2021.09.073	2021	No	Haptophyta	Prymnesiophyceae	Gephyrocapsa huxleyi * Gephyrocapsa parvula	G. huxleyi B	G. parvula	pelagic	parapatric	parapatric	2e-11	0.0003	https://doi.org/10.1371/journal.pone.0220725	0.7573	No	0.02401	Yes	0.0317	No	dadi	2 categories	WGS	NA	SCm1_hm2hn	SC	Yes	Yes	Yes	SCpre	-22072	44219	17	NA	NA	NA	5.5e-10	50	No	NA	2900000	900000	2200000	NA	NA	NA	NA	NA	368300
The mode of speciation during a recent radiation in open-ocean phytoplankton	https://doi.org/10.1016/j.cub.2021.09.073	2021	No	Haptophyta	Prymnesiophyceae	Gephyrocapsa huxleyi * Gephyrocapsa muellerae	G. huxleyi B	G. muellerae	pelagic	parapatric	parapatric	2e-11	0.0003	https://doi.org/10.1371/journal.pone.0220725	0.7490	No	0.0219	Yes	0.0293	No	dadi	2 categories	WGS	NA	SCm1_hm2hn	SC	Yes	Yes	Yes	AMm2_hm2	-24606	49287	144	NA	NA	NA	5.5e-10	50	No	NA	3700000	1900000	900000	NA	NA	NA	NA	NA	309800
The mode of speciation during a recent radiation in open-ocean phytoplankton	https://doi.org/10.1016/j.cub.2021.09.073	2021	No	Haptophyta	Prymnesiophyceae	Gephyrocapsa muellerae * Gephyrocapsa parvula	G. muellerae	G. parvula	pelagic	parapatric	parapatric	2e-11	0.0003	https://doi.org/10.1371/journal.pone.0220725	0.8023	No	0.02150	Yes	0.0268	No	dadi	2 categories	WGS	NA	SCm1_hn	SC	No	Yes	Yes	IMm2_hn	-14194	28259	19	NA	NA	NA	5.5e-10	50	No	NA	16200000	30000	50000	NA	NA	NA	NA	NA	167100
The mode of speciation during a recent radiation in open-ocean phytoplankton	https://doi.org/10.1016/j.cub.2021.09.073	2021	No	Haptophyta	Prymnesiophyceae	Gephyrocapsa oceanica * Gephyrocapsa parvula	G. oceanica	G. parvula	pelagic	parapatric	parapatric	2e-11	0.0003	https://doi.org/10.1371/journal.pone.0220725	0.8658	No	0.05013	Yes	0.0579	No	dadi	2 categories	WGS	NA	SCpre	SC	No	No	Yes	AMpre	-18734	37396	36	NA	NA	NA	5.5e-10	50	No	NA	NA	NA	NA	NA	NA	NA	NA	NA	NA
The mode of speciation during a recent radiation in open-ocean phytoplankton	https://doi.org/10.1016/j.cub.2021.09.073	2021	No	Haptophyta	Prymnesiophyceae	Gephyrocapsa oceanica * Gephyrocapsa muellerae	G. oceanica	G. muellerae	pelagic	parapatric	parapatric	2e-11	0.0003	https://doi.org/10.1371/journal.pone.0220725	0.8642	No	0.04736	Yes	0.0548	No	dadi	2 categories	WGS	NA	SCm2_hn	SC	No	Yes	Yes	SCm1_hmhn	-31121	62170	88	NA	NA	NA	5.5e-10	50	No	NA	NA	NA	NA	NA	NA	NA	NA	NA	NA
Differential introgression linked with sex chromosomes and major chromosomal rearrangements in marine isopods	in preparation	2019	No	Arthropoda	Malacostraca	Jaera albifrons * Jaera praersuta	J. albifrons Brittany	J. praersuta Brittany	intertidal	parapatric	parapatric	0.001	0.2	weight as Drosophila, propagule size is small adult size	0.29	No	0.008	No	0.0132	No	dadi	2 categories	RAD-seq	20,2	SC2N2m	SC	Yes	Yes	Absent	IM2N	NA	569	6	NA	NA	NA	1e-8	0.05	Yes	16	NA	5.51	6.25	2.65	1.39	0.08	0.09	0.62	4.28
Differential introgression linked with sex chromosomes and major chromosomal rearrangements in marine isopods	in preparation	2019	No	Arthropoda	Malacostraca	Jaera albifrons * Jaera praersuta	J. albifron Normandy	J. praersuta Normandy	intertidal	sympatric	sympatric	0.001	0.2	weight as Drosophila, propagule size is small adult size	0.20	No	0.007	No	0.0126	No	dadi	2 categories	RAD-seq	20,2	SC2m	SC	Yes	No	Absent	AM2m	NA	684	2.5	NA	NA	NA	1e-8	0.05	Yes	104	NA	0.36	1.55	9.93	5.81	0.39	0.54	0.33	0.78
Parallel genetic divergence among coastal–marine ecotype pairs of European anchovy explained by differential introgression after secondary contact	https://doi.org/10.1111/mec.13627	2016	No	Chordata	Actinopterygii	Engraulis encrasicolus * Engraulis encrasicolus	E. encrasicolus coastal ATL	E. encrasicolus marine ATL	pelagic	sympatric	sympatric	45	4	https://doi.org/10.3354/meps09451 ; https://kidadl.com/animal-facts/european-anchovy-facts	0.0353	No	NA	No	NA	No	dadi	2 categories	RAD-seq	20,2	SC2m	SC	Yes	Absent	Absent	IM2m	-440	898	46	NA	NA	NA	1e-8	2	Yes	517	NA	0.43	5.4	NA	NA	NA	NA	NA	0.9
Parallel genetic divergence among coastal–marine ecotype pairs of European anchovy explained by differential introgression after secondary contact	https://doi.org/10.1111/mec.13627	2016	No	Chordata	Actinopterygii	Engraulis encrasicolus * Engraulis encrasicolus	E. encrasicolus coastal MED	E. encrasicolus marine MED	pelagic	sympatric	sympatric	45	4	https://doi.org/10.3354/meps09451 ; https://kidadl.com/animal-facts/european-anchovy-facts	0.0299	No	NA	No	NA	No	dadi	2 categories	RAD-seq	20,2	SC2m	SC	Yes	Absent	Absent	IM2m	-464	946	20	NA	NA	NA	1e-8	2	Yes	717	NA	8.27	0.36	2.51	25.36	0	1.18	0.19	0.71
Evolution at two time frames: ancient structural variants involved in post-glacial divergence of the European plaice (Pleuronectes platessa)	https://doi.org/10.1038/s41437-020-00389-3	2021	No	Chordata	Actinopterygii	Pleuronectes platessa * Pleuronectes platessa	P. platessa Iceland island	P. platessa Norway continent	benthic	parapatric	parapatric	500	1.9	https://doi.org/10.1016/j.seares.2007.01.003	0.031	No	0.000174	No	0.0052	No	moments	2 categories	RAD-seq	30,3	SC_af_2m	SC	Yes	No	Yes	SC_af_rf_2m	-828	1678	2	NA	NA	NA	1e-8	3.5	Yes	1652	7.039	21.07	1.415	1.036	7.608	0.0337	0.00760	0.0147	0.4264
Biases in Demographic Modeling Affect Our Understanding of Recent Divergence	https://doi.org/10.1093/molbev/msab047	2021	No	Chordata	Actinopterygii	Scophthalmus maximus * Scophthalmus maximus	S. maximus North Sea	S. maximus Baltic Sea	coastal	sympatric	sympatric	1000	2.7	https://fishbase.mnhn.fr	0.017	No	0.00000684	No	0.0010859	No	moments	2 categories	RAD-seq	36,162	IMAEB2N	IM	No	Yes	Yes	SCAEB2N	NA	5536	1.5	NA	NA	NA	1e-8	3.5	Yes	2398	1.68	2.78	2.77	4.66	28.15	NA	NA	NA	0.02
The evolution of strong reproductive isolation between sympatric intertidal snails	https://doi.org/10.1098/rstb.2019.0545	2020	No	Mollusca	Gastropoda	Littorina arcana * Littorina saxatillis	L. arcana Wales	L. saxatillis Wales	intertidal	sympatric	sympatric	0.5	0.1	https://doi.org/10.1111/jeb.13570	0.16	No	NA	No	NA	No	dadi	2 categories	WGS	4,4	IM2R82m	IM	Yes	Absent	Absent	SC2m	NA	837	16	NA	NA	NA	NA	NA	Yes	4410	NA	2.2	3.81	2.58	29.6	0.669	0.35	0.765	0.947
The evolution of strong reproductive isolation between sympatric intertidal snails	https://doi.org/10.1098/rstb.2019.0545	2020	No	Mollusca	Gastropoda	Littorina arcana * Littorina saxatillis	L. arcana France	L. saxatillis France	intertidal	sympatric	sympatric	0.5	0.1	https://doi.org/10.1111/jeb.13570	0.11	No	NA	No	NA	No	dadi	2 categories	WGS	4,3	IM2R82m	IM	Yes	Absent	Absent	SC2m	NA	607	6	NA	NA	NA	NA	NA	Yes	4260	NA	3.22	4.71	3.67	29	0.581	0.0504	0.671	0.947
The evolution of strong reproductive isolation between sympatric intertidal snails	https://doi.org/10.1098/rstb.2019.0545	2020	No	Mollusca	Gastropoda	Littorina arcana * Littorina saxatillis	L. arcana England	L. saxatillis England	intertidal	sympatric	sympatric	0.5	0.1	https://doi.org/10.1111/jeb.13570	0.24	No	NA	No	NA	No	dadi	2 categories	WGS	5,4	IM2R82m	IM	Yes	Absent	Absent	IM2m	NA	676	57	NA	NA	NA	NA	NA	Yes	3730	NA	1.02	2.44	0.67	11.4	0.135	0.0462	0.763	1.53
Demographic history shaped geographical patterns of deleterious mutation load in a broadly distributed Pacific Salmon	https://doi.org/10.1371/journal.pgen.1008348	2020	No	Chordata	Actinopterygii	Oncorhynchus kisutch * Oncorhynchus kisutch	O. kisutch BC	O. kisutch Alaska	coastal	sympatric	sympatric	5000	15	https://en.wikipedia.org/wiki/Coho_salmon	0.064	No	0.000097	No	0.001789	No	dadi	2 categories	WGS	40,4	IM2N2m(G)	IM	Yes	Yes	Yes	SC2N2m	NA	19844	149	NA	NA	NA	8.00E-09	3	No	913	14515	2063	1437636	0.0004660	0.0000305	0.0000464	0.000000627	0.35	129453
Demographic history shaped geographical patterns of deleterious mutation load in a broadly distributed Pacific Salmon	https://doi.org/10.1371/journal.pgen.1008348	2020	No	Chordata	Actinopterygii	Oncorhynchus kisutch * Oncorhynchus kisutch	O. kisutch BC	O. kisutch Thompson	coastal	sympatric	sympatric	5000	15	https://en.wikipedia.org/wiki/Coho_salmon	NA	No	0.00029	No	0.00181	No	dadi	2 categories	WGS	40,4	SC2N2m(G)	SC	Yes	Yes	Yes	SC2N	NA	48069	3417	NA	NA	NA	8.00E-09	3	No	NA	14053	110358	192787	0.0018288	0.0013328	0.00000906	0.0000000000553	0.106	157472
Demographic history shaped geographical patterns of deleterious mutation load in a broadly distributed Pacific Salmon	https://doi.org/10.1371/journal.pgen.1008348	2020	No	Chordata	Actinopterygii	Oncorhynchus kisutch * Oncorhynchus kisutch	O. kisutch Cascadia	O. kisutch Thompson	coastal	parapatric	parapatric	5000	15	https://en.wikipedia.org/wiki/Coho_salmon	NA	No	0.000256	No	0.00181	No	dadi	2 categories	WGS	40,4	SC2N2m(G)	SC	Yes	Yes	Yes	SC2m	NA	45179	592	NA	NA	NA	8.00E-09	3	No	NA	14602	212220	18663	0.0001807	0.0019866	0.00001029	0.00003062	0.312	168333
Demographic history shaped geographical patterns of deleterious mutation load in a broadly distributed Pacific Salmon	https://doi.org/10.1371/journal.pgen.1008348	2020	No	Chordata	Actinopterygii	Oncorhynchus kisutch * Oncorhynchus kisutch	O. kisutch California1	O. kisutch Alaska	coastal	parapatric	parapatric	5000	15	https://en.wikipedia.org/wiki/Coho_salmon	0.115	No	NA	No	NA	No	dadi	2 categories	WGS	40,4	SC2N2m(G)	SC	Yes	Yes	Yes	SC2N	NA	25573	883	NA	NA	NA	8.00E-09	3	No	2198	14117	41563	100090	0.0014686	0.0005068	0.00003566	0.0000000000232	0.499	100553
Demographic history shaped geographical patterns of deleterious mutation load in a broadly distributed Pacific Salmon	https://doi.org/10.1371/journal.pgen.1008348	2020	No	Chordata	Actinopterygii	Oncorhynchus kisutch * Oncorhynchus kisutch	O. kisutch California2	O. kisutch Alaska	coastal	parapatric	parapatric	5000	15	https://en.wikipedia.org/wiki/Coho_salmon	0.151	No	0.000219	No	0.001907	No	dadi	2 categories	WGS	25,25	IM2N2m(G)	IM	Yes	Yes	Yes	IM2m	NA	6433	62	NA	NA	NA	8.00E-09	3	No	901	13035	42510	259892	0.0017725	0.0006309	0.00002267	0.00000317	0.841	81848
Demographic history shaped geographical patterns of deleterious mutation load in a broadly distributed Pacific Salmon	https://doi.org/10.1371/journal.pgen.1008348	2020	No	Chordata	Actinopterygii	Oncorhynchus kisutch * Oncorhynchus kisutch	O. kisutch Cascadia	O. kisutch Alaska	coastal	parapatric	parapatric	5000	15	https://en.wikipedia.org/wiki/Coho_salmon	0.096	No	0.00015	No	0.00183	No	dadi	2 categories	WGS	40,4	IM2N2m(G)	IM	Yes	Yes	Yes	SC2N2m	NA	18061	418	NA	NA	NA	8.00E-09	3	No	1427	14868	240992	75767	0.00022756	0.00097647	0.0000146	0.0000286	0.943	158434
Demographic history shaped geographical patterns of deleterious mutation load in a broadly distributed Pacific Salmon	https://doi.org/10.1371/journal.pgen.1008348	2020	No	Chordata	Actinopterygii	Oncorhynchus kisutch * Oncorhynchus kisutch	O. kisutch Thompson	O. kisutch Alaska	coastal	parapatric	parapatric	5000	15	https://en.wikipedia.org/wiki/Coho_salmon	NA	No	0.000283	No	0.001796	No	dadi	2 categories	WGS	40,4	SC2N2m(G)	SC	Yes	Yes	Yes	SC2m	NA	33229	91	NA	NA	NA	8.00E-09	3	No	NA	14498	60467	147862	1.8e-3	9.01e-4	2.05e-5	5.85e-7	0.29	140394
Demographic history shaped geographical patterns of deleterious mutation load in a broadly distributed Pacific Salmon	https://doi.org/10.1371/journal.pgen.1008348	2020	No	Chordata	Actinopterygii	Oncorhynchus kisutch * Oncorhynchus kisutch	O. kisutch California1	O. kisutch Thompson	coastal	parapatric	parapatric	5000	15	https://en.wikipedia.org/wiki/Coho_salmon	NA	No	0.0003	No	0.001859	No	dadi	2 categories	WGS	40,4	SC2N2m(G)	SC	Yes	Yes	Yes	IM2N2m	NA	26987	122	NA	NA	NA	8.00E-09	3	No	NA	6342	44535	62606	0.0001648	0.0001080	0.00000329	0.00000129	0.408	160900
Demographic history shaped geographical patterns of deleterious mutation load in a broadly distributed Pacific Salmon	https://doi.org/10.1371/journal.pgen.1008348	2020	No	Chordata	Actinopterygii	Oncorhynchus kisutch * Oncorhynchus kisutch	O. kisutch California2	O. kisutch Thompson	coastal	parapatric	parapatric	5000	15	https://en.wikipedia.org/wiki/Coho_salmon	NA	No	NA	No	NA	No	dadi	2 categories	WGS	50,5	SC2N2m(G)	SC	Yes	Yes	Yes	SC2m	NA	8303	-3.8	NA	NA	NA	8.00E-09	3	No	NA	15882	26896	42386	1.88e-3	0.0015	3.62e-5	3.08e-6	0.443	93627
The demographic history of Atlantic salmon (Salmo salar) across its distribution range reconstructed from approximate Bayesian computations	https://doi.org/10.1111/evo.13486	2018	No	Chordata	Actinopterygii	Salmo salar * Salmo salar	S. salar Europe	S. salar America	coastal	parapatric	parapatric	5000	15	https://en.wikipedia.org/wiki/Atlantic_salmon	0.378	No	0.00079	No	0.00203	No	ABC	beta distribution	SNP-chip	NA	SC	SC	Yes	Yes	Absent	NA	NA	NA	NA	0.993	0.005	14	NA	4	No	NA	NA	NA	NA	NA	NA	NA	NA	NA	1670000
The demographic history of Atlantic salmon (Salmo salar) across its distribution range reconstructed from approximate Bayesian computations	https://doi.org/10.1111/evo.13486	2018	No	Chordata	Actinopterygii	Salmo salar * Salmo salar	S. salar Europe	S. salar Europe	coastal	parapatric	parapatric	5000	15	https://en.wikipedia.org/wiki/Atlantic_salmon	0.14	No	0.00012	No	0.00121	No	ABC	beta distribution	SNP-chip	NA	SC	SC	Yes	Yes	Absent	NA	NA	NA	NA	0.967	0.024	14	NA	4	No	NA	NA	NA	NA	NA	NA	NA	NA	NA	NA
The demographic history of Atlantic salmon (Salmo salar) across its distribution range reconstructed from approximate Bayesian computations	https://doi.org/10.1111/evo.13486	2018	No	Chordata	Actinopterygii	Salmo salar * Salmo salar	S. salar America	S. salar America	coastal	parapatric	parapatric	5000	15	https://en.wikipedia.org/wiki/Atlantic_salmon	0.088	No	NA	No	NA	No	ABC	beta distribution	SNP-chip	NA	SC	SC	Yes	Yes	Absent	SC2M2N	NA	NA	NA	0.984	0.013	14	NA	4	No	NA	NA	NA	NA	NA	NA	NA	NA	NA	NA
Effect of the Central American Isthmus on gene flow and divergence of the American crocodile	https://doi.org/10.1111/evo.14139	2020	Yes_logl	Chordata	Reptilia	Crocodylus acutus * Crocodylus acutus	C. acutus BCI	C. acutus GAL	brackish_rivers	sympatric	sympatric	400000	27	https://en.wikipedia.org/wiki/American_crocodile	0.039	No	NA	No	NA	No	dadi	2 categories	RAD-seq	11,12	SC2M	SC	Yes	Absent	Absent	IM2M	-4124	8267	1025	NA	NA	NA	7.9e-9	25	Yes	3264	16572	0.236	0.139	20.4	10.1	1.28	3.26	0.92	0.00906
Effect of the Central American Isthmus on gene flow and divergence of the American crocodile	https://doi.org/10.1111/evo.14139	2020	Yes_logl	Chordata	Reptilia	Crocodylus acutus * Crocodylus acutus	C. acutus BCI	C. acutus LAG	brackish_rivers	allopatric	allopatric	400000	27	https://en.wikipedia.org/wiki/American_crocodile	0.174	No	NA	No	NA	No	dadi	2 categories	RAD-seq	11,14	SC2M	SC	Yes	Absent	Absent	SI	-1956	3932	50	NA	NA	NA	7.9e-9	25	Yes	6948	35282	0.0527	0.0343	34.2	19.4	15.6	7.1	0.66	0.04
Effect of the Central American Isthmus on gene flow and divergence of the American crocodile	https://doi.org/10.1111/evo.14139	2020	Yes_logl	Chordata	Reptilia	Crocodylus acutus * Crocodylus acutus	C. acutus BCI	C. acutus COIB	brackish_rivers	allopatric	allopatric	400000	27	https://en.wikipedia.org/wiki/American_crocodile	0.156	No	NA	No	NA	No	dadi	2 categories	RAD-seq	11,17	SC2M	SC	Yes	Absent	Absent	SI	-1735	3491	851	NA	NA	NA	7.9e-9	25	Yes	5575	28310	0.0568	0.0367	31.3	12.3	13.1	8.78	0.71	0.0264
Effect of the Central American Isthmus on gene flow and divergence of the American crocodile	https://doi.org/10.1111/evo.14139	2020	Yes_logl	Chordata	Reptilia	Crocodylus acutus * Crocodylus acutus	C. acutus GAL	C. acutus LAG	brackish_rivers	allopatric	allopatric	400000	27	https://en.wikipedia.org/wiki/American_crocodile	0.167	No	NA	No	NA	No	dadi	2 categories	RAD-seq	12,14	SC2M	SC	Yes	Absent	Absent	SI	-1569	3159	1650	NA	NA	NA	7.9e-9	25	Yes	6655	33794	0.0531	0.0378	NA	NA	NA	NA	NA	0.0262
Effect of the Central American Isthmus on gene flow and divergence of the American crocodile	https://doi.org/10.1111/evo.14139	2020	Yes_logl	Chordata	Reptilia	Crocodylus acutus * Crocodylus acutus	C. acutus GAL	C. acutus COIB	brackish_rivers	allopatric	allopatric	400000	27	https://en.wikipedia.org/wiki/American_crocodile	0.151	No	NA	No	NA	No	dadi	2 categories	RAD-seq	12,17	SC2M	SC	Yes	Absent	Absent	SI	-1722	3463	448	NA	NA	NA	7.9e-9	25	Yes	4829	24521	0.0580	0.0355	31.8	19.5	21.6	8.2	0.68	0.0303
Effect of the Central American Isthmus on gene flow and divergence of the American crocodile	https://doi.org/10.1111/evo.14139	2020	Yes_logl	Chordata	Reptilia	Crocodylus acutus * Crocodylus acutus	C. acutus LAG	C. acutus COIB	brackish_rivers	parapatric	parapatric	400000	27	https://en.wikipedia.org/wiki/American_crocodile	0.084	No	NA	No	NA	No	dadi	2 categories	RAD-seq	14,17	SI	SI	NA	Absent	Absent	SC2M	-2074	4155	155	NA	NA	NA	7.9e-9	25	Yes	3033	15401	0.0104	0.0140	NA	NA	NA	NA	NA	0.00177
[truncated: 4 more columns]
